# Supplementary material for: A Scoping Review of Recent Developments in Cellulose-Derived Hydrogels for Dental Applications
Source: Pharmaceutics. 2025 Sep 24;17(10):1252. doi: 10.3390/pharmaceutics17101252 (PMC12566996; doi:10.3390/pharmaceutics17101252)
Supplement: Supplementary file 1 [file pharmaceutics-17-01252-s001.zip]

Archive with 1 entries (1 files):
- pharmaceutics-3884633-supplementary.pdf
